# Supplementary material for: The Jack-in-the-Box: Pericardial Decompression Syndrome Managed by a Multidisciplinary Approach with Early Initiation of Veno-Arterial Extracorporeal Membrane Oxygenation: A Case Report
Source: Medicina (Kaunas). 2024 Oct 24;60(11):1747. doi: 10.3390/medicina60111747 (PMC11596307; doi:10.3390/medicina60111747)
Supplement: Supplementary file 1 [file medicina-60-01747-s001.zip]

Archive with 7 entries (6 files):
- supplementary material/
- supplementary material/Supplemetary Video 1.mp4
- __MACOSX/supplementary material/._Supplemetary Video 1.mp4
- supplementary material/Supplemetary Video 3.mp4
- __MACOSX/supplementary material/._Supplemetary Video 3.mp4
- supplementary material/Supplementary Video 2.mp4
- __MACOSX/supplementary material/._Supplementary Video 2.mp4
